# Supplementary material for: An Analysis of the Different Salt-Tolerance Mechanisms in Rice Cultivars Induced by Cerium Oxide Nanoparticles
Source: Antioxidants (Basel). 2025 Aug 13;14(8):994. doi: 10.3390/antiox14080994 (PMC12383031; doi:10.3390/antiox14080994)
Supplement: Supplementary file 1 [file antioxidants-14-00994-s001.zip]

Archive with 1 entries (1 files):
- antioxidants-3708597-supplementary.pdf
